# Supplementary material for: Rapid Antibacterial Activity Assessment of Chimeric Lysins
Source: Int J Mol Sci. 2024 Feb 19;25(4):2430. doi: 10.3390/ijms25042430 (PMC10888538; doi:10.3390/ijms25042430)
Supplement: Supplementary file 1 [file ijms-25-02430-s001.zip]

Archive with 1 entries (1 files):
- ijms-2862092-supplementary.pdf
